# Supplementary material for: Structural insight into the electron transfer pathway of a self-sufficient P450 monooxygenase
Source: Nat Commun. 2020 May 29;11:2676. doi: 10.1038/s41467-020-16500-5 (PMC7260179; doi:10.1038/s41467-020-16500-5)
Supplement: Supplementary file 4 — Source data [file 41467_2020_16500_MOESM4_ESM.xlsx]

## Sheet: Fig. 3a
	sample1	sample2	sample3	sample4	average	SD	(note)
WT	97.7919	102.208	98.6237	101.376	100	2.1245
F378A*	0	0	0		0	0	no CO binding capacity/no product detected
R388A	3.33496	2.17134	2.16885		2.5584	0.6725
R392A	104.752	141.52	95.8088	103.28	111.34	20.4972
R718A	0	0	0	0	0	0	no product detected
E723A	14.0385	11.6047	4.54032	6.65464	9.2096	4.3736
Q725A	114.767	90.6698	109.33		104.922	12.6387
S726A	39.3628	16.7028	17.8623		24.6426	12.7612
E729A	0	0	0	0	0	0	no product detected
